# Supplementary material for: Increased Angiogenesis by Exosomes Secreted by Adipose-Derived Stem Cells upon Lipopolysaccharide Stimulation
Source: Int J Mol Sci. 2021 Aug 18;22(16):8877. doi: 10.3390/ijms22168877 (PMC8396299; doi:10.3390/ijms22168877)
Supplement: Supplementary file 1 [file ijms-22-08877-s001.zip]

Archive with 2 entries (2 files):
- File S1.xlsx
- File S2.xlsx
