# Supplementary material for: Increased Angiogenesis by Exosomes Secreted by Adipose-Derived Stem Cells upon Lipopolysaccharide Stimulation
Source: Int J Mol Sci. 2021 Aug 18;22(16):8877. doi: 10.3390/ijms22168877 (PMC8396299; doi:10.3390/ijms22168877)
Supplement: Supplementary file 1 [file ijms-22-08877-s001.zip › File S1.xlsx]

## Sheet: Fold change >2X
Accession	GN	Protein Name	MeanRatio (ADSC-LPS-exo vs. ADSC-exo)	Fold-Change (ADSC-LPS-exo vs. ADSC-exo)
Q8NEZ3	WDR19	WD repeat-containing protein 19	8.64674	8.64674
P02647	APOA1	Apolipoprotein A-I	7.73427	7.73427
P68402	PAFAH1B2	Platelet-activating factor acetylhydrolase IB subunit beta	6.25	6.25
P12109	COL6A1	Collagen alpha-1(VI) chain	5.89415	5.89415
Q16610	ECM1	Extracellular matrix protein 1	5.57143	5.57143
Q9BUD6	SPON2	Spondin-2	5.22485	5.22485
P02751	FN1	Fibronectin	5.0956	5.0956
P05121	SERPINE1	Plasminogen activator inhibitor 1	4.83466	4.83466
P03956	MMP1	Interstitial collagenase	4.76769	4.76769
P31949	S100A11	Protein S100-A11	4.67568	4.67568
O15427	SLC16A3	Monocarboxylate transporter 4	4.09375	4.09375
P05067	APP	Amyloid beta A4 protein	4.09167	4.09167
P46779	RPL28	60S ribosomal protein L28	4.03922	4.03922
Q9NRN5	OLFML3	Olfactomedin-like protein 3	3.91584	3.91584
O60687	SRPX2	Sushi repeat-containing protein SRPX2	3.89344	3.89344
P01033	TIMP1	Metalloproteinase inhibitor 1	3.82609	3.82609
P07585	DCN	Decorin	3.77729	3.77729
P13987	CD59	CD59 glycoprotein	3.74336	3.74336
Q15063	POSTN	Periostin	3.74079	3.74079
P15144	ANPEP	Aminopeptidase N	3.71186	3.71186
P12110	COL6A2	Collagen alpha-2(VI) chain	3.68579	3.68579
P12111	COL6A3	Collagen alpha-3(VI) chain	3.64469	3.64469
Q9Y4K0	LOXL2	Lysyl oxidase homolog 2	3.63333	3.63333
Q02388	COL7A1	Collagen alpha-1(VII) chain	3.6	3.6
Q14393	GAS6	Growth arrest-specific protein 6	3.55172	3.55172
Q14019	COTL1	Coactosin-like protein	3.51	3.51
P60033	CD81	CD81 antigen	3.44444	3.44444
Q99584	S100A13	Protein S100-A13	3.40625	3.40625
P53985	SLC16A1	Monocarboxylate transporter 1	3.32124	3.32124
P35625	TIMP3	Metalloproteinase inhibitor 3	3.25833	3.25833
Q99715	COL12A1	Collagen alpha-1(XII) chain	3.21755	3.21755
Q15582	TGFBI	Transforming growth factor-beta-induced protein ig-h3	3.20803	3.20803
P09382	LGALS1	Galectin-1	3.19277	3.19277
O00622	CYR61	Protein CYR61	3.17544	3.17544
P20908	COL5A1	Collagen alpha-1(V) chain	3.14337	3.14337
Q01518	CAP1	Adenylyl cyclase-associated protein 1	3.14	3.14
P31948	STIP1	Stress-induced-phosphoprotein 1	3.13469	3.13469
Q15113	PCOLCE	Procollagen C-endopeptidase enhancer 1	3.12698	3.12698
P07951	TPM2	Tropomyosin beta chain	3.12329	3.12329
P01023	A2M	Alpha-2-macroglobulin	3.11915	3.11915
P31431	SDC4	Syndecan-4	3.10714	3.10714
P06753	TPM3	Tropomyosin alpha-3 chain	3.1039	3.1039
Q12805	EFEMP1	EGF-containing fibulin-like extracellular matrix protein 1	3.05128	3.05128
P30040	ERP29	Endoplasmic reticulum resident protein 29	3.01075	3.01075
P20742	PZP	Pregnancy zone protein	2.9	2.9
O14786	NRP1	Neuropilin-1	2.85455	2.85455
Q08380	LGALS3BP	Galectin-3-binding protein	2.81199	2.81199
Q76M96	CCDC80	Coiled-coil domain-containing protein 80	2.75692	2.75692
Q9Y240	CLEC11A	C-type lectin domain family 11 member A	2.75472	2.75472
P09493	TPM1	Tropomyosin alpha-1 chain	2.69318	2.69318
Q08629	SPOCK1	Testican-1	2.67742	2.67742
O43852	CALU	Calumenin	2.63679	2.63679
P49747	COMP	Cartilage oligomeric matrix protein	2.61364	2.61364
P04264	KRT1	Keratin, type II cytoskeletal 1	2.51316	2.51316
P02461	COL3A1	Collagen alpha-1(III) chain	2.51042	2.51042
P16403	HIST1H1C	Histone H1.2	2.50287	2.50287
P00338	LDHA	L-lactate dehydrogenase A chain	2.43939	2.43939
P07355	ANXA2	Annexin A2	2.42308	2.42308
P01591	JCHAIN	Immunoglobulin J chain	2.4011	2.4011
P35052	GPC1	Glypican-1	2.38194	2.38194
P61604	HSPE1	10 kDa heat shock protein, mitochondrial	2.38017	2.38017
P17301	ITGA2	Integrin alpha-2	2.36709	2.36709
P80162	CXCL6	C-X-C motif chemokine 6	2.36441	2.36441
P08254	MMP3	Stromelysin-1	2.35	2.35
P50454	SERPINH1	Serpin H1	2.31111	2.31111
P23284	PPIB	Peptidyl-prolyl cis-trans isomerase B	2.27103	2.27103
P05556	ITGB1	Integrin beta-1	2.23529	2.23529
P27824	CANX	Calnexin	2.22693	2.22693
P61769	B2M	Beta-2-microglobulin	2.20482	2.20482
O75508	CLDN11	Claudin-11	2.20398	2.20398
P29279	CTGF	Connective tissue growth factor	2.18182	2.18182
P52823	STC1	Stanniocalcin-1	2.16084	2.16084
P36578	RPL4	60S ribosomal protein L4	2.13426	2.13426
Q08431	MFGE8	Lactadherin	2.13115	2.13115
P21589	NT5E	5'-nucleotidase	2.125	2.125
P36955	SERPINF1	Pigment epithelium-derived factor	2.10968	2.10968
Q14767	LTBP2	Latent-transforming growth factor beta-binding protein 2	2.10204	2.10204
P62304	SNRPE	Small nuclear ribonucleoprotein E	2.08571	2.08571
Q96CX2	KCTD12	BTB/POZ domain-containing protein KCTD12	2.07407	2.07407
P19827	ITIH1	Inter-alpha-trypsin inhibitor heavy chain H1	2.06846	2.06846
P35579	MYH9	Myosin-9	2.04183	2.04183
Q14766	LTBP1	Latent-transforming growth factor beta-binding protein 1	2.03456	2.03456
P08476	INHBA	Inhibin beta A chain	2.03333	2.03333
P32119	PRDX2	Peroxiredoxin-2	2.02778	2.02778
Q06033	ITIH3	Inter-alpha-trypsin inhibitor heavy chain H3	2.01818	2.01818
P62857	RPS28	40S ribosomal protein S28	2.0122	2.0122
P67936	TPM4	Tropomyosin alpha-4 chain	2.00426	2.00426
P25325	MPST	3-mercaptopyruvate sulfurtransferase	0.49505	-2.02
Q9H0R4	HDHD2	Haloacid dehalogenase-like hydrolase domain-containing protein 2	0.489362	-2.04348
Q13228	SELENBP1	Selenium-binding protein 1	0.485531	-2.0596
Q02252	ALDH6A1	Methylmalonate-semialdehyde dehydrogenase [acylating], mitochondrial	0.48538	-2.06024
Q9UMS4	PRPF19	Pre-mRNA-processing factor 19	0.480519	-2.08108
P22314	UBA1	Ubiquitin-like modifier-activating enzyme 1	0.477643	-2.09361
Q04917	YWHAH	14-3-3 protein eta	0.47644	-2.0989
P52888	THOP1	Thimet oligopeptidase	0.47561	-2.10256
P61019	RAB2A	Ras-related protein Rab-2A	0.474074	-2.10937
P17980	PSMC3	26S protease regulatory subunit 6A	0.473856	-2.11034
O00154	ACOT7	Cytosolic acyl coenzyme A thioester hydrolase	0.473684	-2.11111
P06730	EIF4E	Eukaryotic translation initiation factor 4E	0.471591	-2.12048
Q01813	PFKP	ATP-dependent 6-phosphofructokinase, platelet type	0.471572	-2.12057
P15374	UCHL3	Ubiquitin carboxyl-terminal hydrolase isozyme L3	0.469725	-2.12891
Q96IJ6	GMPPA	Mannose-1-phosphate guanyltransferase alpha	0.468439	-2.13475
Q14894	CRYM	Ketimine reductase mu-crystallin	0.461538	-2.16667
P63000	RAC1	Ras-related C3 botulinum toxin substrate 1	0.457801	-2.18436
Q9HCB6	SPON1	Spondin-1	0.456989	-2.18824
P14550	AKR1A1	Alcohol dehydrogenase [NADP(+)]	0.456693	-2.18966
P09488	GSTM1	Glutathione S-transferase Mu 1	0.446328	-2.24051
Q10567	AP1B1	AP-1 complex subunit beta-1	0.44375	-2.25352
P40926	MDH2	Malate dehydrogenase, mitochondrial	0.44175	-2.26372
Q8N8N7	PTGR2	Prostaglandin reductase 2	0.441672	-2.26412
P80723	BASP1	Brain acid soluble protein 1	0.423256	-2.36264
P05455	SSB	Lupus La protein	0.420782	-2.37653
Q02790	FKBP4	Peptidyl-prolyl cis-trans isomerase FKBP4	0.420655	-2.37725
Q96DG6	CMBL	Carboxymethylenebutenolidase homolog	0.419098	-2.38608
P34949	MPI	Mannose-6-phosphate isomerase	0.417323	-2.39623
Q15121	PEA15	Astrocytic phosphoprotein PEA-15	0.41629	-2.40217
P30044	PRDX5	Peroxiredoxin-5, mitochondrial	0.416	-2.40385
O43396	TXNL1	Thioredoxin-like protein 1	0.415663	-2.4058
P01308	INS	Insulin	0.414414	-2.41304
P62854	RPS26	40S ribosomal protein S26	0.411765	-2.42857
P62942	FKBP1A	Peptidyl-prolyl cis-trans isomerase FKBP1A	0.409836	-2.44
P13497	BMP1	Bone morphogenetic protein 1	0.408304	-2.44915
P98160	HSPG2	Basement membrane-specific heparan sulfate proteoglycan core protein	0.405861	-2.4639
P21266	GSTM3	Glutathione S-transferase Mu 3	0.404679	-2.47109
Q9Y2V2	CARHSP1	Calcium-regulated heat stable protein 1	0.398438	-2.5098
P00492	HPRT1	Hypoxanthine-guanine phosphoribosyltransferase	0.395833	-2.52632
P19338	NCL	Nucleolin	0.392568	-2.54733
P12532	CKMT1A	Creatine kinase U-type, mitochondrial	0.390244	-2.5625
P05166	PCCB	Propionyl-CoA carboxylase beta chain, mitochondrial	0.387097	-2.58333
P29762	CRABP1	Cellular retinoic acid-binding protein 1	0.385321	-2.59524
Q99542	MMP19	Matrix metalloproteinase-19	0.374408	-2.67089
P60174	TPI1	Triosephosphate isomerase	0.374334	-2.67141
Q9NVA2	SEPT11	Septin-11	0.373494	-2.67742
P18669	PGAM1	Phosphoglycerate mutase 1	0.372807	-2.68235
P62937	PPIA	Peptidyl-prolyl cis-trans isomerase A	0.365385	-2.73684
P05787	KRT8	Keratin, type II cytoskeletal 8	0.362832	-2.7561
P17174	GOT1	Aspartate aminotransferase, cytoplasmic	0.362217	-2.76078
Q9GZS3	WDR61	WD repeat-containing protein 61	0.358025	-2.7931
P10644	PRKAR1A	cAMP-dependent protein kinase type I-alpha regulatory subunit	0.353107	-2.832
P61020	RAB5B	Ras-related protein Rab-5B	0.328358	-3.04545
P00568	AK1	Adenylate kinase isoenzyme 1	0.326733	-3.06061
Q9NWV4	C1orf123	UPF0587 protein C1orf123	0.325301	-3.07407
P30084	ECHS1	Enoyl-CoA hydratase, mitochondrial	0.323826	-3.08808
Q9UQ10	DHDH	Trans-1,2-dihydrobenzene-1,2-diol dehydrogenase	0.322034	-3.10526
P30043	BLVRB	Flavin reductase (NADPH)	0.321429	-3.11111
Q9H993	ARMT1	Protein-glutamate O-methyltransferase	0.317487	-3.14973
P15121	AKR1B1	Aldose reductase	0.314815	-3.17647
P00491	PNP	Purine nucleoside phosphorylase	0.311508	-3.21019
P51991	HNRNPA3	Heterogeneous nuclear ribonucleoprotein A3	0.306818	-3.25926
P34096	RNASE4	Ribonuclease 4	0.3	-3.33333
Q9H8Y8	GORASP2	Golgi reassembly-stacking protein 2	0.297297	-3.36364
P35442	THBS2	Thrombospondin-2	0.296861	-3.36858
P01861	IGHG4	Ig gamma-4 chain C region	0.290323	-3.44444
P13671	C6	Complement component C6	0.277533	-3.60317
O95967	EFEMP2	EGF-containing fibulin-like extracellular matrix protein 2	0.276316	-3.61905
Q13011	ECH1	Delta(3,5)-Delta(2,4)-dienoyl-CoA isomerase, mitochondrial	0.257336	-3.88596
Q8N474	SFRP1	Secreted frizzled-related protein 1	0.213855	-4.67606
P24821	TNC	Tenascin	0.208544	-4.79516
Q4LDE5	SVEP1	Sushi, von Willebrand factor type A, EGF and pentraxin domain-containing protein 1	0.191004	-5.23549
O00339	MATN2	Matrilin-2	0.175159	-5.70909
O60493	SNX3	Sorting nexin-3	0.16	-6.25
Q15370	TCEB2	Transcription elongation factor B polypeptide 2	0.134409	-7.44
P09238	MMP10	Stromelysin-2	0.124789	-8.01351
Q14031	COL4A6	Collagen alpha-6(IV) chain	0.118421	-8.44444
P52565	ARHGDIA	Rho GDP-dissociation inhibitor 1	0.110746	-9.02966
P06858	LPL	Lipoprotein lipase	0.0934685	-10.6988
