# Supplementary material for: Increased Angiogenesis by Exosomes Secreted by Adipose-Derived Stem Cells upon Lipopolysaccharide Stimulation
Source: Int J Mol Sci. 2021 Aug 18;22(16):8877. doi: 10.3390/ijms22168877 (PMC8396299; doi:10.3390/ijms22168877)
Supplement: Supplementary file 1 [file ijms-22-08877-s001.zip › File S2.xlsx]

## Sheet: pathway_LPS vs. C2
Pathway Name	Enrichment p-value	# genes in list, in pathway	# genes not in list, in pathway
Metabolic pathways	0.100052	23	5049
PI3K-Akt signaling pathway	0.00161443	14	1632
ECM-receptor interaction	2.39616e-09	12	327
Focal adhesion	0.000312418	11	897
Human papillomavirus infection	0.0301315	10	1452
Pathways in cancer	0.370051	10	2502
Proteoglycans in cancer	0.0105114	9	1038
Protein digestion and absorption	1.53812e-05	8	310
Carbon metabolism	0.000211758	8	455
Phagosome	0.0124736	7	711
Hypertrophic cardiomyopathy (HCM)	0.00349319	6	415
Dilated cardiomyopathy (DCM)	0.00513634	6	450
HIF-1 signaling pathway	0.0114013	6	535
Regulation of actin cytoskeleton	0.0953855	6	902
Fructose and mannose metabolism	4.90297e-05	5	109
Glycolysis / Gluconeogenesis	0.0027231	5	270
AGE-RAGE signaling pathway in diabetic complications	0.0470103	5	561
Fluid shear stress and atherosclerosis	0.119023	5	745
Propanoate metabolism	0.000951217	4	121
Cysteine and methionine metabolism	0.00435175	4	186
Biosynthesis of amino acids	0.0181913	4	285
Bacterial invasion of epithelial cells	0.0252865	4	316
Cardiac muscle contraction	0.0286947	4	329
Complement and coagulation cascades	0.0467466	4	386
Central carbon metabolism in cancer	0.0566736	4	412
Amoebiasis	0.0654573	4	433
Small cell lung cancer	0.0758471	4	456
Ribosome	0.111598	4	525
Adrenergic signaling in cardiomyocytes	0.219839	4	690
Tight junction	0.236785	4	713
Purine metabolism	0.263144	4	748
Pentose and glucuronate interconversions	0.015645	3	148
Valine, leucine and isoleucine degradation	0.0237047	3	174
Glutathione metabolism	0.0514044	3	238
Glycerolipid metabolism	0.0524448	3	240
Malaria	0.0722569	3	275
Metabolism of xenobiotics by cytochrome P450	0.114868	3	338
PPAR signaling pathway	0.117095	3	341
Drug metabolism - other enzymes	0.117841	3	342
TGF-beta signaling pathway	0.157248	3	392
Rheumatoid arthritis	0.245355	3	492
Hematopoietic cell lineage	0.252755	3	500
Leukocyte transendothelial migration	0.266716	3	515
IL-17 signaling pathway	0.278892	3	528
AMPK signaling pathway	0.286414	3	536
Wnt signaling pathway	0.288297	3	538
Platelet activation	0.332742	3	585
Ubiquitin mediated proteolysis	0.339372	3	592
Insulin signaling pathway	0.355455	3	609
Relaxin signaling pathway	0.373378	3	628
Cell adhesion molecules (CAMs)	0.383715	3	639
Spliceosome	0.401481	3	658
Hippo signaling pathway	0.405205	3	662
Axon guidance	0.52397	3	795
Rap1 signaling pathway	0.687841	3	1014
Ras signaling pathway	0.709161	3	1048
MicroRNAs in cancer	0.879199	3	1433
Glyoxylate and dicarboxylate metabolism	0.0505629	2	102
Fatty acid elongation	0.0523049	2	104
Renin-angiotensin system	0.0549577	2	107
beta-Alanine metabolism	0.0641302	2	117
Galactose metabolism	0.0641302	2	117
Nicotinate and nicotinamide metabolism	0.0698637	2	123
African trypanosomiasis	0.104046	2	156
Prion diseases	0.107347	2	159
Pyruvate metabolism	0.110676	2	162
Vasopressin-regulated water reabsorption	0.132349	2	181
Amino sugar and nucleotide sugar metabolism	0.134684	2	183
Arginine and proline metabolism	0.150083	2	196
Cholesterol metabolism	0.176868	2	218
Pathogenic Escherichia coli infection	0.181819	2	222
Inositol phosphate metabolism	0.237338	2	266
Drug metabolism - cytochrome P450	0.268051	2	290
Arrhythmogenic right ventricular cardiomyopathy (ARVC)	0.316604	2	328
RNA degradation	0.343165	2	349
Antigen processing and presentation	0.375591	2	375
Shigellosis	0.376826	2	376
Renal cell carcinoma	0.37806	2	377
Peroxisome	0.385443	2	383
Platinum drug resistance	0.387896	2	385
Chemical carcinogenesis	0.389121	2	386
B cell receptor signaling pathway	0.395229	2	391
Longevity regulating pathway	0.410981	2	404
Pertussis	0.425344	2	416
Glucagon signaling pathway	0.446548	2	434
Pyrimidine metabolism	0.47187	2	456
EGFR tyrosine kinase inhibitor resistance	0.47753	2	461
Salmonella infection	0.488739	2	471
Oocyte meiosis	0.527841	2	507
Systemic lupus erythematosus	0.559879	2	538
Prostate cancer	0.578747	2	557
Apelin signaling pathway	0.621078	2	602
Neurotrophin signaling pathway	0.64831	2	633
Hepatitis C	0.679575	2	671
Non-alcoholic fatty liver disease (NAFLD)	0.688198	2	682
mTOR signaling pathway	0.704135	2	703
Protein processing in endoplasmic reticulum	0.758174	2	782
Hepatocellular carcinoma	0.777545	2	814
Alzheimer's disease	0.77929	2	817
Viral carcinogenesis	0.831492	2	918
Chemokine signaling pathway	0.863967	2	996
Endocytosis	0.870607	2	1014
Epstein-Barr virus infection	0.873816	2	1023
HTLV-I infection	0.918565	2	1177
MAPK signaling pathway	0.972959	2	1546
Cytokine-cytokine receptor interaction	0.974652	2	1567
Phenylalanine, tyrosine and tryptophan biosynthesis	0.0669918	1	19
Sulfur relay system	0.0862083	1	25
Sulfur metabolism	0.111222	1	33
Riboflavin metabolism	0.12651	1	38
Thiamine metabolism	0.159232	1	49
Phenylalanine metabolism	0.185099	1	58
2-Oxocarboxylic acid metabolism	0.226471	1	73
Arginine biosynthesis	0.229154	1	74
Butanoate metabolism	0.275901	1	92
Biosynthesis of unsaturated fatty acids	0.300646	1	102
Pentose phosphate pathway	0.305494	1	104
Folate biosynthesis	0.312703	1	107
Vitamin digestion and absorption	0.315089	1	108
Tyrosine metabolism	0.354427	1	125
Citrate cycle (TCA cycle)	0.378679	1	136
Alanine, aspartate and glutamate metabolism	0.393641	1	143
Maturity onset diabetes of the young	0.404108	1	148
Glycine, serine and threonine metabolism	0.404108	1	148
Tryptophan metabolism	0.408245	1	150
Fat digestion and absorption	0.434449	1	163
Porphyrin and chlorophyll metabolism	0.463259	1	178
Ether lipid metabolism	0.463259	1	178
Fatty acid degradation	0.468844	1	181
Aldosterone-regulated sodium reabsorption	0.470693	1	182
Proteasome	0.501166	1	199
Type I diabetes mellitus	0.504635	1	201
Thyroid cancer	0.523291	1	212
Ovarian steroidogenesis	0.528257	1	215
Fatty acid metabolism	0.534799	1	219
Regulation of lipolysis in adipocytes	0.589774	1	255
Bladder cancer	0.603868	1	265
Amyotrophic lateral sclerosis (ALS)	0.606628	1	267
Lysine degradation	0.622797	1	279
Type II diabetes mellitus	0.629338	1	284
p53 signaling pathway	0.635766	1	289
Thyroid hormone synthesis	0.63957	1	292
Longevity regulating pathway - multiple species	0.648294	1	299
Viral myocarditis	0.649523	1	300
VEGF signaling pathway	0.678904	1	325
Fc epsilon RI signaling pathway	0.738921	1	384
Pancreatic secretion	0.742562	1	388
Insulin secretion	0.748812	1	395
Leishmaniasis	0.75057	1	397
Adherens junction	0.757482	1	405
Fc gamma R-mediated phagocytosis	0.775525	1	427
Prolactin signaling pathway	0.776313	1	428
Epithelial cell signaling in Helicobacter pylori infection	0.782518	1	436
Progesterone-mediated oocyte maturation	0.798005	1	457
Colorectal cancer	0.809739	1	474
Pancreatic cancer	0.811074	1	476
Choline metabolism in cancer	0.818892	1	488
Serotonergic synapse	0.830023	1	506
Lysosome	0.835911	1	516
Cell cycle	0.845461	1	533
Insulin resistance	0.85291	1	547
Parkinson's disease	0.868164	1	578
Toll-like receptor signaling pathway	0.871385	1	585
Sphingolipid signaling pathway	0.88143	1	608
Autophagy - animal	0.882266	1	610
Thyroid hormone signaling pathway	0.885551	1	618
Toxoplasmosis	0.885551	1	618
Chagas disease (American trypanosomiasis)	0.887558	1	623
RNA transport	0.894125	1	640
Signaling pathways regulating pluripotency of stem cells	0.89853	1	652
TNF signaling pathway	0.901366	1	660
Natural killer cell mediated cytotoxicity	0.912256	1	693
FoxO signaling pathway	0.913492	1	697
Estrogen signaling pathway	0.913492	1	697
Phospholipase D signaling pathway	0.916804	1	708
cGMP-PKG signaling pathway	0.927821	1	748
Hepatitis B	0.92884	1	752
Osteoclast differentiation	0.930835	1	760
Necroptosis	0.942314	1	811
Cellular senescence	0.951037	1	857
Transcriptional misregulation in cancer	0.952074	1	863
Tuberculosis	0.957703	1	898
cAMP signaling pathway	0.959041	1	907
Kaposi's sarcoma-associated herpesvirus infection	0.963599	1	940
